# Supplementary material for: The Effectiveness of Rehabilitation after Open Surgical Release for Trigger Finger: A Prospective, Randomized, Controlled Study
Source: J Clin Med. 2023 Nov 20;12(22):7187. doi: 10.3390/jcm12227187 (PMC10671987; doi:10.3390/jcm12227187)
Supplement: Supplementary file 1 [file jcm-12-07187-s001.zip]

Archive with 1 entries (1 files):
- jcm-2694912-supplementary.pdf
